# Supplementary material for: Deciphering the maternal ancestral lineage of Greek Cypriots, Armenian Cypriots and Maronite Cypriots
Source: PLoS One. 2024 Feb 5;19(2):e0292790. doi: 10.1371/journal.pone.0292790 (PMC10843121; doi:10.1371/journal.pone.0292790)
Supplement: S1 Table — A combination of a forward and reverse primers from the table were used for a targeted sequencing for each hypervariable segment. (XLSX) [file pone.0292790.s001.xlsx]

## Sheet: Sheet1
HV-Region	Primer	Primer Sequence (5’-3’)	Reference
HV-I	F15989	CCCAAAGCTAAGATTCTAAT	Holland MM et al, 1995, Crime Laboratory Digest Holland MM et al, 1993, Journal of Forensic Sciences
	F16190	CCCCATGCTTACAAGCAAGT	Holland MM et al, 1995, Crime Laboratory Digest Holland MM et al, 1993, Journal of Forensic Sciences
	F16268	CATTAGGATACCAACAAACT	In-house primer design
	R16175	TGGATTGGGTTTTTATGTA	Holland MM et al, 1995, Crime Laboratory Digest Holland MM et al, 1993, Journal of Forensic Sciences
	R16251	GGAGTTGCAGTTGATGT	Holland MM et al, 1995, Crime Laboratory Digest Holland MM et al, 1993, Journal of Forensic Sciences
	R16410	GAGGATGGTGGTCAAGGGAC	Holland MM et al, 1995, Crime Laboratory Digest Holland MM et al, 1993, Journal of Forensic Sciences
HV-II	F15	CACCCTATTAACCACTCACG	Holland MM et al, 1995, Crime Laboratory Digest Holland MM et al, 1993, Journal of Forensic Sciences
	F155	TATTTATCGCACCTACGTTC	Holland MM et al, 1995, Crime Laboratory Digest Holland MM et al, 1993, Journal of Forensic Sciences
	F318	TTCTGGCCACAGCACTTAAA	In-house primer design
	R159	AAATAATAGGATGAGGCAGGAATC	In-house primer design
	R285	GTTATGATGTCTGTGTGGAA	Holland MM et al, 1995, Crime Laboratory Digest Holland MM et al, 1993, Journal of Forensic Sciences
	R389	CTGGTTAGGCTGGTGTTAGG	Holland MM et al, 1995, Crime Laboratory Digest Holland MM et al, 1993, Journal of Forensic Sciences
HV-III	F380	GCCTAACCAGATTTCAAATT	In-house primer design
	R480	ATTAGTAGTATGGGAGTGGG	In-house primer design
	R599	TTGAGGAGGTAAGCTACATA	Holland MM et al, 1995, Crime Laboratory Digest Holland MM et al, 1993, Journal of Forensic Sciences
	R670	GAAAGGCTAGGACCAAACCT	In-house primer design
