# Supplementary material for: Deciphering the maternal ancestral lineage of Greek Cypriots, Armenian Cypriots and Maronite Cypriots
Source: PLoS One. 2024 Feb 5;19(2):e0292790. doi: 10.1371/journal.pone.0292790 (PMC10843121; doi:10.1371/journal.pone.0292790)
Supplement: S2 Table — The genetic distances were calculated between Cypriots and countries of interest using the Arlequin software, providing information regarding their genetic differentiation. (XLSX) [file pone.0292790.s002.xlsx]

## Sheet: Sheet1
	Maronite Cypriots	Armenian Cypriots	Greek Cypriots	Algeria	Albania	Libya	Morocco	Palestine	Greece	Italy	Spain	Egypt	Turkey	Lebanon	Slovenia	Tunisia	Armenia (ancient samples)	Armenia (modern samples)	Montenegro	Syria	France	Croatia	Bosnia	Herzegovina
Maronite Cypriots	0
Armenian Cypriots	0.07603	0
Greek Cypriots	0.06781	0.02337	0
Algeria	0.07062	0.03141	0.02487	0
Albania	0.07069	0.02738	0.02086	0.02393	0
Libya	0.1117	0.06923	0.06138	0.06594	0.06054	0
Morocco	0.05946	0.05416	0.04692	0.05111	0.04692	0.08974	0
Palestine	0.06222	0.02166	0.01518	0.01914	0.01133	0.05258	0.03992	0
Greece	0.06263	0.02092	0.01457	0.01978	0.01607	0.05636	0.04196	0.01039	0
Italy	0.06947	0.02771	0.02128	0.02695	0.02272	0.06276	0.04884	0.01737	0.01641	0
Spain	0.06725	0.03437	0.02784	0.03343	0.02954	0.06988	0.05476	0.02372	0.02296	0.03023	0
Egypt	0.06081	0.01854	0.01219	0.0168	0.01302	0.05216	0.03895	0.00595	0.00438	0.01416	0.02062	0
Turkey	0.05941	0.01938	0.013	0.01596	0.01268	0.05358	0.03908	0.00648	0.00739	0.0147	0.02186	0.00421	0
Lebanon	0.06153	0.02109	0.01468	0.01802	0.01345	0.05474	0.03992	0.00758	0.00963	0.01682	0.02342	0.00605	0.00641	0
Slovenia	0.06819	0.027	0.02058	0.02518	0.02273	0.06249	0.04788	0.01684	0.0162	0.0206	0.02834	0.01349	0.01369	0.01562	0
Tunisia	0.08372	0.04576	0.03877	0.0432	0.03555	0.0731	0.06303	0.03011	0.03393	0.03856	0.04732	0.03128	0.02978	0.0325	0.03955	0
Armenia (ancient samples)	0.06139	0.01967	0.01308	0.01695	0.01076	0.03983	0.03809	0.00248	0.00825	0.01446	0.02171	0.00415	0.00446	0.00581	0.01433	0.01573	0
Armenia (modern samples)	0.07146	0.02786	0.02121	0.02542	0.01796	0.05263	0.04689	0.0109	0.01641	0.0233	0.02999	0.01232	0.01328	0.01393	0.02246	0.02859	-0.01048	0
Montenegro	0.06314	0.02325	0.01678	0.01926	0.01423	0.05339	0.03998	0.0077	0.012	0.01885	0.02552	0.00823	0.00832	0.00946	0.01693	0.03087	0.00192	0.01116	0
Syria	0.05728	0.01764	0.01128	0.01471	0.01115	0.05196	0.03608	0.00561	0.00298	0.0132	0.01961	0.00164	0.00307	0.00456	0.01312	0.03105	0.00307	0.01122	0.00736	0
France	0.0667	0.02497	0.01853	0.02124	0.01818	0.05897	0.04366	0.01075	0.01331	0.01983	0.0272	0.01026	0.01015	0.01148	0.01935	0.03624	0.00937	0.01792	0.01399	0.00886	0
Croatia	0.06164	0.01977	0.01345	0.01881	0.01528	0.05541	0.04107	0.0096	0.00158	0.01528	0.0218	0.00224	0.00612	0.00871	0.01509	0.03309	0.00745	0.0156	0.01121	0.00362	0.01245	0
Bosnia	0.05995	0.01968	0.01331	0.01628	0.01157	0.05397	0.03831	0.00728	0.00854	0.0148	0.02185	0.0045	0.00458	0.00625	0.01453	0.03108	0.00515	0.01337	0.00894	0.00335	0.00951	0.00777	0
Herzegovina	0.07065	0.02487	0.01837	0.02638	0.02231	0.06388	0.04898	0.01658	0.01595	0.02272	0.02937	0.01354	0.01437	0.01606	0.02201	0.04052	0.01449	0.02269	0.01819	0.01264	0.01995	0.01481	0.01468	0

## Sheet: Sheet2
Computing	conventional	F-Statistics	from	haplotype	frequencies
	1	2	3	4	5	6	7	8	9	10	11	12	13	14	15	16	17	18	19	20	21	22	23	24
	1	0
	2	0.07603	0
	3	0.06781	0.02337	0
	4	0.07062	0.03141	0.02487	0
	5	0.07069	0.02738	0.02086	0.02393	0
	6	0.1117	0.06923	0.06138	0.06594	0.06054	0
	7	0.05946	0.05416	0.04692	0.05111	0.04692	0.08974	0
	8	0.06222	0.02166	0.01518	0.01914	0.01133	0.05258	0.03992	0
	9	0.06263	0.02092	0.01457	0.01978	0.01607	0.05636	0.04196	0.01039	0
	10	0.06947	0.02771	0.02128	0.02695	0.02272	0.06276	0.04884	0.01737	0.01641	0
	11	0.06725	0.03437	0.02784	0.03343	0.02954	0.06988	0.05476	0.02372	0.02296	0.03023	0
	12	0.06081	0.01854	0.01219	0.0168	0.01302	0.05216	0.03895	0.00595	0.00438	0.01416	0.02062	0
	13	0.05941	0.01938	0.013	0.01596	0.01268	0.05358	0.03908	0.00648	0.00739	0.0147	0.02186	0.00421	0
	14	0.06153	0.02109	0.01468	0.01802	0.01345	0.05474	0.03992	0.00758	0.00963	0.01682	0.02342	0.00605	0.00641	0
	15	0.06819	0.027	0.02058	0.02518	0.02273	0.06249	0.04788	0.01684	0.0162	0.0206	0.02834	0.01349	0.01369	0.01562	0
	16	0.08372	0.04576	0.03877	0.0432	0.03555	0.0731	0.06303	0.03011	0.03393	0.03856	0.04732	0.03128	0.02978	0.0325	0.03955	0
	17	0.06139	0.01967	0.01308	0.01695	0.01076	0.03983	0.03809	0.00248	0.00825	0.01446	0.02171	0.00415	0.00446	0.00581	0.01433	0.01573	0
	18	0.07146	0.02786	0.02121	0.02542	0.01796	0.05263	0.04689	0.0109	0.01641	0.0233	0.02999	0.01232	0.01328	0.01393	0.02246	0.02859	-0.01048	0
	19	0.06314	0.02325	0.01678	0.01926	0.01423	0.05339	0.03998	0.0077	0.012	0.01885	0.02552	0.00823	0.00832	0.00946	0.01693	0.03087	0.00192	0.01116	0
	20	0.05728	0.01764	0.01128	0.01471	0.01115	0.05196	0.03608	0.00561	0.00298	0.0132	0.01961	0.00164	0.00307	0.00456	0.01312	0.03105	0.00307	0.01122	0.00736	0
	21	0.0667	0.02497	0.01853	0.02124	0.01818	0.05897	0.04366	0.01075	0.01331	0.01983	0.0272	0.01026	0.01015	0.01148	0.01935	0.03624	0.00937	0.01792	0.01399	0.00886	0
	22	0.06164	0.01977	0.01345	0.01881	0.01528	0.05541	0.04107	0.0096	0.00158	0.01528	0.0218	0.00224	0.00612	0.00871	0.01509	0.03309	0.00745	0.0156	0.01121	0.00362	0.01245	0
	23	0.05995	0.01968	0.01331	0.01628	0.01157	0.05397	0.03831	0.00728	0.00854	0.0148	0.02185	0.0045	0.00458	0.00625	0.01453	0.03108	0.00515	0.01337	0.00894	0.00335	0.00951	0.00777	0
	24	0.07065	0.02487	0.01837	0.02638	0.02231	0.06388	0.04898	0.01658	0.01595	0.02272	0.02937	0.01354	0.01437	0.01606	0.02201	0.04052	0.01449	0.02269	0.01819	0.01264	0.01995	0.01481	0.01468	0
