# Supplementary material for: Deciphering the maternal ancestral lineage of Greek Cypriots, Armenian Cypriots and Maronite Cypriots
Source: PLoS One. 2024 Feb 5;19(2):e0292790. doi: 10.1371/journal.pone.0292790 (PMC10843121; doi:10.1371/journal.pone.0292790)
Supplement: S3 Table — Haplogroups from the current study and haplogroup data from previous studies regarding the countries of interest were combined and major haplogroup frequencies were calculated. (XLSX) [file pone.0292790.s003.xlsx]

## Sheet: Sheet1
Population	Sample size	Reference	A	B	C	D	F	G	H	HV	HV0	I	J	K	L0	L	L1	L2	L3	L4	L5	L6	M	N	R	R0	T	U	V	W	X	Y	Z	O_Hg
Armenian Cypriots	114	Current Study	0	0	0.0175439	0	0	0	0.236842	0.0175439	0	0.0614035	0.0701754	0.0964912	0	0	0	0.00877193	0	0	0.00877193	0.0175439	0.0263158	0.114035	0.0964912	0.201754	0.00877193	0.00877193	0.00877193	0	0	0	0	0
Greek Cypriots	276	Current Study, Irwin et al,2008	0	0	0	0	0	0	0.177536	0.0289855	0.00362319	0.0253623	0.0869565	0.130435	0	0	0.00724638	0.00362319	0.00362319	0.0144928	0.0108696	0.0217391	0.0434783	0.0688406	0.0869565	0.134058	0.00362319	0.0471014	0.057971	0	0.0434783	0	0	0.0434783
Maronite Cypriots	107	Current Study	0	0	0	0	0	0	0.205607	0.0747664	0	0	0.0186916	0.00934579	0	0	0	0	0	0	0.158879	0	0	0.327103	0.00934579	0.158879	0	0	0.0373832	0	0	0	0	0
Albania	148	Jankova-Ajanovska et al 2014	0	0	0	0	0	0	0.418919	0.0135135	0.00675676	0.0337838	0.0608108	0.027027	0	0	0	0	0	0	0.0135135	0	0.00675676	0.101351	0.0810811	0.114865	0.0337838	0.0608108	0.027027	0	0	0	0	0
Algeria	240	Bekada et al 2013	0	0	0	0	0	0	0.2875	0.0208333	0.0375	0.00833333	0.0333333	0.0166667	0.00416667	0	0.0458333	0.0791667	0.0666667	0.00416667	0.0708333	0.00416667	0	0.0166667	0.0916667	0.15	0.0375	0.0125	0.0125	0	0	0	0	0
Armenia (ancient samples)	52	HG Margaryan et al., 2017,Allentoft et al.2015	0	0	0	0	0	0	0.22	0.08	0	0.08	0.08	0.12	0	0	0	0	0	0	0	0	0.06	0	0.12	0.22	0	0.02	0	0	0	0	0	0
Armenia (modern samples)	61	HG Margaryan et al., 2017	0	0	0	0	0	0	0.262295	0.114754	0	0.0163934	0.0983607	0.0491803	0	0.0163934	0	0	0	0	0	0.0491803	0.0163934	0	0.163934	0.163934	0	0.0327869	0.0163934	0	0	0	0	0
Bosnia	239	Cvjetan Svetlana et al 2004	0	0	0	0	0	0	0.426778	0.0627615	0.0209205	0.0251046	0.0753138	0.0669456	0	0	0	0	0	0	0	0.0041841	0	0.0251046	0.0334728	0.175732	0.0251046	0.0376569	0.0209205	0	0	0	0	0
Herzegovina	130	Cvjetan Svetlana et al 2004	0	0	0	0.0153846	0	0	0.430769	0.0615385	0.0307692	0.00769231	0.0846154	0.0923077	0	0	0	0	0	0	0	0.0153846	0	0	0.0615385	0.130769	0.0384615	0.0230769	0.00769231	0	0	0	0	0
Croatia	488	Sarac et al 2014	0	0	0	0	0.00204918	0	0.452869	0.0307377	0.0143443	0.0266393	0.0983607	0.045082	0	0	0	0.00204918	0	0	0	0.00819672	0	0	0.0614754	0.182377	0.0389344	0.0184426	0.0184426	0	0	0	0	0
Egypt	277	J.L. Saunier et al. 2009	0	0	0	0	0	0	0.0361011	0.0469314	0.0108303	0.032491	0.0758123	0.0469314	0.0216606	0.00361011	0.0216606	0.0361011	0.122744	0	0.0685921	0.0505415	0.0469314	0.173285	0.0938628	0.0902527	0	0.00722022	0.0144404	0	0	0	0	0
France	210	Dubut et al, 2004	0	0	0	0	0	0	0.419048	0	0	0.0285714	0.052381	0.114286	0	0	0	0	0	0	0	0.0047619	0	0	0.119048	0.17619	0.0190476	0.0142857	0.0142857	0	0.0380952	0	0	0.0380952
Greece	417	Martinez Cruz et al. 2016, Irwin et al.2008	0	0	0.00239808	0.00239808	0	0	0.407674	0.0239808	0.0191847	0.0263789	0.103118	0.0527578	0	0	0	0	0	0	0.00959233	0.0143885	0.00479616	0.0215827	0.0719424	0.167866	0.0119904	0.0239808	0.028777	0	0.00719424	0	0	0.00719424
Italy	395	Italy Turchi et al 2008	0	0	0	0.00759494	0	0	0.389873	0.0481013	0.0151899	0.0151899	0.078481	0.101266	0	0	0.00253165	0	0.00253165	0	0.00253165	0.0151899	0	0.00759494	0.134177	0.116456	0.0202532	0.0101266	0.0278481	0	0.00506329	0	0	0.00506329
Lebanon	195	Zimmermann et al 2019	0	0	0	0	0	0.00512821	0.164103	0.0512821	0.00512821	0.025641	0.0717949	0.0769231	0	0	0.00512821	0.00512821	0.0153846	0	0.0102564	0.0666667	0.00512821	0.14359	0.133333	0.123077	0	0.0153846	0.0769231	0	0	0	0	0
Libya	83	HG DM Behar 2008	0	0	0	0	0	0	0.325301	0.0240964	0	0	0.0481928	0.0120482	0	0	0	0	0.0361446	0	0	0.0240964	0	0.0481928	0.0240964	0.0481928	0.0120482	0	0.39759	0	0	0	0	0
Montenegro	139	Sarac et al 2017	0	0	0	0.0215827	0	0	0.482014	0.0215827	0	0.0143885	0.107914	0.0503597	0	0	0	0	0	0	0	0.00719424	0	0.0215827	0.0431655	0.143885	0.0431655	0.0143885	0.0215827	0	0.00719424	0	0	0.00719424
Morocco	149	HG DM Behar 2008	0	0	0	0	0	0	0.409396	0.0738255	0.0268456	0.0604027	0.0939597	0.154362	0	0	0.00671141	0.00671141	0	0	0	0.00671141	0.00671141	0.00671141	0.0134228	0.0671141	0.00671141	0	0.0604027	0	0	0	0	0
Palestine	110	HG DM Behar 2008	0	0	0	0.00909091	0	0.00909091	0.127273	0.0818182	0.0181818	0.0272727	0.0545455	0.0818182	0	0	0	0.0454545	0.0545455	0	0.0454545	0.1	0	0.0727273	0.1	0.163636	0	0	0.00909091	0	0	0	0	0
Slovenia	402	Andrej Zupan, et al 2015	0	0.00248756	0.00248756	0	0.00248756	0.00497512	0.375622	0.0124378	0.0298507	0.00995025	0.116915	0.0621891	0	0	0	0.00248756	0	0	0	0.0124378	0.00497512	0.00248756	0.11194	0.19403	0.0223881	0.0124378	0.0124378	0.00497512	0	0	0.00497512	0
Spain	403	L. Prieto et al. 2011	0	0.00248139	0	0	0	0	0.119107	0.00248139	0.0372208	0.00744417	0.0595533	0.0669975	0	0	0.00496278	0.0124069	0.00496278	0	0.00744417	0.00744417	0.0173697	0.384615	0.0818859	0.151365	0.00248139	0.00744417	0.0223325	0	0	0	0	0
Syria	234	Badno et al. 2013	0.0042735	0	0	0	0	0	0.24359	0.0726496	0.0042735	0.00854701	0.115385	0.102564	0	0	0	0.034188	0.025641	0	0.00854701	0.0470085	0.025641	0.025641	0.111111	0.102564	0.0128205	0.034188	0.017094	0	0.0042735	0	0	0.0042735
Tunisia	58	Nizar Ben Halim, et al 2018	0	0	0	0	0	0	0.137931	0.0862069	0	0	0.0862069	0.0172414	0	0	0.0344828	0.0172414	0.12069	0	0.0344828	0	0	0	0.37931	0.0172414	0	0	0	0	0.0689655	0	0	0.0689655
Turkey	224	Serin et al 2016	0.00892857	0.0133929	0.0357143	0.00892857	0	0.00892857	0.209821	0.0446429	0	0.0178571	0.0669643	0.0580357	0	0	0	0	0	0.00892857	0.00446429	0.0401786	0.0223214	0.0892857	0.0982143	0.191964	0	0.0580357	0.0133929	0	0	0	0	0

## Sheet: Sheet3
Population	Armenian Cypriots	Greek Cypriots	Maronite Cypriots	Albania	Algeria	Armenia (ancient samples)	Armenia (modern samples)	Bosnia	Herzegovina	Croatia	Egypt	France	Greece	Italy	Lebanon	Libya	Montenegro	Morocco	Palestine	Slovenia	Spain	Syria	Tunisia	Turkey
Sample size	114	276	107	148	240	52	61	239	130	488	277	210	417	395	195	83	139	149	110	402	403	234	58	224
Reference	Current Study	Current Study, Irwin et al,2008	Current Study	Jankova-Ajanovska et al 2014	Bekada et al 2013	HG Margaryan et al., 2017,Allentoft et al.2015	HG Margaryan et al., 2017	Cvjetan Svetlana et al 2004	Cvjetan Svetlana et al 2004	Sarac et al 2014	J.L. Saunier et al. 2009	Dubut et al, 2004	Martinez Cruz et al. 2016, Irwin et al.2008	Italy Turchi et al 2008	Zimmermann et al 2019	HG DM Behar 2008	Sarac et al 2017	HG DM Behar 2008	HG DM Behar 2008	Andrej Zupan, et al 2015	L. Prieto et al. 2011	Badno et al. 2013	Nizar Ben Halim, et al 2018	Serin et al 2016
A	0	0	0	0	0	0	0	0	0	0	0	0	0	0	0	0	0	0	0	0	0	0.0042735	0	0.00892857
B	0	0	0	0	0	0	0	0	0	0	0	0	0	0	0	0	0	0	0	0.00248756	0.00248139	0	0	0.0133929
C	0.0175439	0	0	0	0	0	0	0	0	0	0	0	0.00239808	0	0	0	0	0	0	0.00248756	0	0	0	0.0357143
D	0	0	0	0	0	0	0	0	0.0153846	0	0	0	0.00239808	0.00759494	0	0	0.0215827	0	0.00909091	0	0	0	0	0.00892857
F	0	0	0	0	0	0	0	0	0	0.00204918	0	0	0	0	0	0	0	0	0	0.00248756	0	0	0	0
G	0	0	0	0	0	0	0	0	0	0	0	0	0	0	0.00512821	0	0	0	0.00909091	0.00497512	0	0	0	0.00892857
H	0.236842	0.177536	0.205607	0.418919	0.2875	0.22	0.262295	0.426778	0.430769	0.452869	0.0361011	0.419048	0.407674	0.389873	0.164103	0.325301	0.482014	0.409396	0.127273	0.375622	0.119107	0.24359	0.137931	0.209821
HV	0.0175439	0.0289855	0.0747664	0.0135135	0.0208333	0.08	0.114754	0.0627615	0.0615385	0.0307377	0.0469314	0	0.0239808	0.0481013	0.0512821	0.0240964	0.0215827	0.0738255	0.0818182	0.0124378	0.00248139	0.0726496	0.0862069	0.0446429
HV0	0	0.00362319	0	0.00675676	0.0375	0	0	0.0209205	0.0307692	0.0143443	0.0108303	0	0.0191847	0.0151899	0.00512821	0	0	0.0268456	0.0181818	0.0298507	0.0372208	0.0042735	0	0
I	0.0614035	0.0253623	0	0.0337838	0.00833333	0.08	0.0163934	0.0251046	0.00769231	0.0266393	0.032491	0.0285714	0.0263789	0.0151899	0.025641	0	0.0143885	0.0604027	0.0272727	0.00995025	0.00744417	0.00854701	0	0.0178571
J	0.0701754	0.0869565	0.0186916	0.0608108	0.0333333	0.08	0.0983607	0.0753138	0.0846154	0.0983607	0.0758123	0.052381	0.103118	0.078481	0.0717949	0.0481928	0.107914	0.0939597	0.0545455	0.116915	0.0595533	0.115385	0.0862069	0.0669643
K	0.0964912	0.130435	0.00934579	0.027027	0.0166667	0.12	0.0491803	0.0669456	0.0923077	0.045082	0.0469314	0.114286	0.0527578	0.101266	0.0769231	0.0120482	0.0503597	0.154362	0.0818182	0.0621891	0.0669975	0.102564	0.0172414	0.0580357
L0	0	0	0	0	0.00416667	0	0	0	0	0	0.0216606	0	0	0	0	0	0	0	0	0	0	0	0	0
L	0	0	0	0	0	0	0.0163934	0	0	0	0.00361011	0	0	0	0	0	0	0	0	0	0	0	0	0
L1	0	0.00724638	0	0	0.0458333	0	0	0	0	0	0.0216606	0	0	0.00253165	0.00512821	0	0	0.00671141	0	0	0.00496278	0	0.0344828	0
L2	0.00877193	0.00362319	0	0	0.0791667	0	0	0	0	0.00204918	0.0361011	0	0	0	0.00512821	0	0	0.00671141	0.0454545	0.00248756	0.0124069	0.034188	0.0172414	0
L3	0	0.00362319	0	0	0.0666667	0	0	0	0	0	0.122744	0	0	0.00253165	0.0153846	0.0361446	0	0	0.0545455	0	0.00496278	0.025641	0.12069	0
L4	0	0.0144928	0	0	0.00416667	0	0	0	0	0	0	0	0	0	0	0	0	0	0	0	0	0	0	0.00892857
L5	0.00877193	0.0108696	0.158879	0.0135135	0.0708333	0	0	0	0	0	0.0685921	0	0.00959233	0.00253165	0.0102564	0	0	0	0.0454545	0	0.00744417	0.00854701	0.0344828	0.00446429
L6	0.0175439	0.0217391	0	0	0.00416667	0	0.0491803	0.0041841	0.0153846	0.00819672	0.0505415	0.0047619	0.0143885	0.0151899	0.0666667	0.0240964	0.00719424	0.00671141	0.1	0.0124378	0.00744417	0.0470085	0	0.0401786
M	0.0263158	0.0434783	0	0.00675676	0	0.06	0.0163934	0	0	0	0.0469314	0	0.00479616	0	0.00512821	0	0	0.00671141	0	0.00497512	0.0173697	0.025641	0	0.0223214
N	0.114035	0.0688406	0.327103	0.101351	0.0166667	0	0	0.0251046	0	0	0.173285	0	0.0215827	0.00759494	0.14359	0.0481928	0.0215827	0.00671141	0.0727273	0.00248756	0.384615	0.025641	0	0.0892857
R	0.0964912	0.0869565	0.00934579	0.0810811	0.0916667	0.12	0.163934	0.0334728	0.0615385	0.0614754	0.0938628	0.119048	0.0719424	0.134177	0.133333	0.0240964	0.0431655	0.0134228	0.1	0.11194	0.0818859	0.111111	0.37931	0.0982143
R0	0.201754	0.134058	0.158879	0.114865	0.15	0.22	0.163934	0.175732	0.130769	0.182377	0.0902527	0.17619	0.167866	0.116456	0.123077	0.0481928	0.143885	0.0671141	0.163636	0.19403	0.151365	0.102564	0.0172414	0.191964
T	0.00877193	0.00362319	0	0.0337838	0.0375	0	0	0.0251046	0.0384615	0.0389344	0	0.0190476	0.0119904	0.0202532	0	0.0120482	0.0431655	0.00671141	0	0.0223881	0.00248139	0.0128205	0	0
U	0.00877193	0.0471014	0	0.0608108	0.0125	0.02	0.0327869	0.0376569	0.0230769	0.0184426	0.00722022	0.0142857	0.0239808	0.0101266	0.0153846	0	0.0143885	0	0	0.0124378	0.00744417	0.034188	0	0.0580357
V	0.00877193	0.057971	0.0373832	0.027027	0.0125	0	0.0163934	0.0209205	0.00769231	0.0184426	0.0144404	0.0142857	0.028777	0.0278481	0.0769231	0.39759	0.0215827	0.0604027	0.00909091	0.0124378	0.0223325	0.017094	0	0.0133929
W	0	0	0	0	0	0	0	0	0	0	0	0	0	0	0	0	0	0	0	0.00497512	0	0	0	0
X	0	0.0434783	0	0	0	0	0	0	0	0	0	0.0380952	0.00719424	0.00506329	0	0	0.00719424	0	0	0	0	0.0042735	0.0689655	0
Y	0	0	0	0	0	0	0	0	0	0	0	0	0	0	0	0	0	0	0	0	0	0	0	0
Z	0	0	0	0	0	0	0	0	0	0	0	0	0	0	0	0	0	0	0	0.00497512	0	0	0	0
O_Hg	0	0.0434783	0	0	0	0	0	0	0	0	0	0.0380952	0.00719424	0.00506329	0	0	0.00719424	0	0	0	0	0.0042735	0.0689655	0

## Sheet: Sheet2
	Armenian Cypriots	Greek Cypriots	Maronite Cypriots	Albania	Algeria	Armenia (ancient samples)	Armenia (modern samples)	Bosnia	Herzegovina	Croatia	Egypt	France	Greece	Italy	Lebanon	Libya	Montenegro	Morocco	Palestine	Slovenia	Spain	Syria	Tunisia	Turkey
A	0	0	0	0	0	0	0	0	0	0	0	0	0	0	0	0	0	0	0	0	0	0.0042735	0	0.00892857
B	0	0	0	0	0	0	0	0	0	0	0	0	0	0	0	0	0	0	0	0.00248756	0.00248139	0	0	0.0133929
C	0.0175439	0	0	0	0	0	0	0	0	0	0	0	0.00239808	0	0	0	0	0	0	0.00248756	0	0	0	0.0357143
D	0	0	0	0	0	0	0	0	0.0153846	0	0	0	0.00239808	0.00759494	0	0	0.0215827	0	0.00909091	0	0	0	0	0.00892857
F	0	0	0	0	0	0	0	0	0	0.00204918	0	0	0	0	0	0	0	0	0	0.00248756	0	0	0	0
G	0	0	0	0	0	0	0	0	0	0	0	0	0	0	0.00512821	0	0	0	0.00909091	0.00497512	0	0	0	0.00892857
H	0.236842	0.177536	0.205607	0.418919	0.2875	0.22	0.262295	0.426778	0.430769	0.452869	0.0361011	0.419048	0.407674	0.389873	0.164103	0.325301	0.482014	0.409396	0.127273	0.375622	0.119107	0.24359	0.137931	0.209821
HV	0.0175439	0.0289855	0.0747664	0.0135135	0.0208333	0.08	0.114754	0.0627615	0.0615385	0.0307377	0.0469314	0	0.0239808	0.0481013	0.0512821	0.0240964	0.0215827	0.0738255	0.0818182	0.0124378	0.00248139	0.0726496	0.0862069	0.0446429
HV0	0	0.00362319	0	0.00675676	0.0375	0	0	0.0209205	0.0307692	0.0143443	0.0108303	0	0.0191847	0.0151899	0.00512821	0	0	0.0268456	0.0181818	0.0298507	0.0372208	0.0042735	0	0
I	0.0614035	0.0253623	0	0.0337838	0.00833333	0.08	0.0163934	0.0251046	0.00769231	0.0266393	0.032491	0.0285714	0.0263789	0.0151899	0.025641	0	0.0143885	0.0604027	0.0272727	0.00995025	0.00744417	0.00854701	0	0.0178571
J	0.0701754	0.0869565	0.0186916	0.0608108	0.0333333	0.08	0.0983607	0.0753138	0.0846154	0.0983607	0.0758123	0.052381	0.103118	0.078481	0.0717949	0.0481928	0.107914	0.0939597	0.0545455	0.116915	0.0595533	0.115385	0.0862069	0.0669643
K	0.0964912	0.130435	0.00934579	0.027027	0.0166667	0.12	0.0491803	0.0669456	0.0923077	0.045082	0.0469314	0.114286	0.0527578	0.101266	0.0769231	0.0120482	0.0503597	0.154362	0.0818182	0.0621891	0.0669975	0.102564	0.0172414	0.0580357
L0	0	0	0	0	0.00416667	0	0	0	0	0	0.0216606	0	0	0	0	0	0	0	0	0	0	0	0	0
L	0	0	0	0	0	0	0.0163934	0	0	0	0.00361011	0	0	0	0	0	0	0	0	0	0	0	0	0
L1	0	0.00724638	0	0	0.0458333	0	0	0	0	0	0.0216606	0	0	0.00253165	0.00512821	0	0	0.00671141	0	0	0.00496278	0	0.0344828	0
L2	0.00877193	0.00362319	0	0	0.0791667	0	0	0	0	0.00204918	0.0361011	0	0	0	0.00512821	0	0	0.00671141	0.0454545	0.00248756	0.0124069	0.034188	0.0172414	0
L3	0	0.00362319	0	0	0.0666667	0	0	0	0	0	0.122744	0	0	0.00253165	0.0153846	0.0361446	0	0	0.0545455	0	0.00496278	0.025641	0.12069	0
L4	0	0.0144928	0	0	0.00416667	0	0	0	0	0	0	0	0	0	0	0	0	0	0	0	0	0	0	0.00892857
M	0.00877193	0.0108696	0.158879	0.0135135	0.0708333	0	0	0	0	0	0.0685921	0	0.00959233	0.00253165	0.0102564	0	0	0	0.0454545	0	0.00744417	0.00854701	0.0344828	0.00446429
N	0.0175439	0.0217391	0	0	0.00416667	0	0.0491803	0.0041841	0.0153846	0.00819672	0.0505415	0.0047619	0.0143885	0.0151899	0.0666667	0.0240964	0.00719424	0.00671141	0.1	0.0124378	0.00744417	0.0470085	0	0.0401786
R	0.0263158	0.0434783	0	0.00675676	0	0.06	0.0163934	0	0	0	0.0469314	0	0.00479616	0	0.00512821	0	0	0.00671141	0	0.00497512	0.0173697	0.025641	0	0.0223214
R0	0.114035	0.0688406	0.327103	0.101351	0.0166667	0	0	0.0251046	0	0	0.173285	0	0.0215827	0.00759494	0.14359	0.0481928	0.0215827	0.00671141	0.0727273	0.00248756	0.384615	0.025641	0	0.0892857
T	0.0964912	0.0869565	0.00934579	0.0810811	0.0916667	0.12	0.163934	0.0334728	0.0615385	0.0614754	0.0938628	0.119048	0.0719424	0.134177	0.133333	0.0240964	0.0431655	0.0134228	0.1	0.11194	0.0818859	0.111111	0.37931	0.0982143
U	0.201754	0.134058	0.158879	0.114865	0.15	0.22	0.163934	0.175732	0.130769	0.182377	0.0902527	0.17619	0.167866	0.116456	0.123077	0.0481928	0.143885	0.0671141	0.163636	0.19403	0.151365	0.102564	0.0172414	0.191964
V	0.00877193	0.00362319	0	0.0337838	0.0375	0	0	0.0251046	0.0384615	0.0389344	0	0.0190476	0.0119904	0.0202532	0	0.0120482	0.0431655	0.00671141	0	0.0223881	0.00248139	0.0128205	0	0
W	0.00877193	0.0471014	0	0.0608108	0.0125	0.02	0.0327869	0.0376569	0.0230769	0.0184426	0.00722022	0.0142857	0.0239808	0.0101266	0.0153846	0	0.0143885	0	0	0.0124378	0.00744417	0.034188	0	0.0580357
X	0.00877193	0.057971	0.0373832	0.027027	0.0125	0	0.0163934	0.0209205	0.00769231	0.0184426	0.0144404	0.0142857	0.028777	0.0278481	0.0769231	0.39759	0.0215827	0.0604027	0.00909091	0.0124378	0.0223325	0.017094	0	0.0133929
Z	0	0	0	0	0	0	0	0	0	0	0	0	0	0	0	0	0	0	0	0.00497512	0	0	0	0
O_Hg	0	0.0434783	0	0	0	0	0	0	0	0	0	0.0380952	0.00719424	0.00506329	0	0	0.00719424	0	0	0	0	0.0042735	0.0689655	0
