# Supplementary material for: Deciphering the maternal ancestral lineage of Greek Cypriots, Armenian Cypriots and Maronite Cypriots
Source: PLoS One. 2024 Feb 5;19(2):e0292790. doi: 10.1371/journal.pone.0292790 (PMC10843121; doi:10.1371/journal.pone.0292790)
Supplement: S4 Table — Haplogroup subclades found in Greek Cypriots, Armenian Cypriots, Maronite Cypriots, Greece, Lebanon, Syria and Turkey. (XLSX) [file pone.0292790.s004.xlsx]

## Sheet: Sheet1
Populations	Armenian Cypriots	Greek Cypriots	Maronite Cypriots	Greece	Lebanon	Syria	Turkey
	(n=114)	(n=276)	(n=107)	(n=417)	(n=195)	(n=234)	(n=224)
A	-	-	-	-	-	1(0.43%)	2(0.89%)
B	-	-	-	-	-	-	3(1.34%)
C	2(1.75%)	-	-	1(0.24%)	-	-	8(3.57%)
D	-	-	-	1(0.24%)	-	-	2(0.89%)
G	-	-	-	-	1(0.51%)	-	2(0.89%)
H	10(8.77%)	12(4.35%)	-	134(32.13%)	21(10.77%)	57(24.36%)	36(16.07%)
H13a2c1	-	2(0.72%)	-	-	-	-	-
H14a	4(3.51%)	4(1.45%)	-	5(1.2-)	4(2.05%)	-	4(1.79%)
H15	2(1.75%)	4(1.45%)	-	1(0.24%)	-	-	-
H1bd	1(0.88%)	5(1.81%)	-	-	-	-	-
H1c	-	1(0.36%)	-	3(0.72%)	-	-	-
H20a	1(0.88%)	-	-	-	1(0.51%)	-	1(0.45%)
H20a1a	2(1.75%)	1(0.36%)	-	-	-	-	-
H27	-	1(0.36%)	-	-	-	-	-
H28	-	1(0.36%)	-	-	-	-	1(0.45%)
H2a2a1	-	1(0.36%	-	-	-	-	-
H4d	-	2(0.72%)	-	-	-	-	-
H5	-	4(1.45%)	-	18(4.32%)	6(3.08%)	-	3(1.34%)
H5a1e	1(0.88%)	5(1.81%)	-	-	-	-	-
H5n	5(4.39%)	-	2(1.87%)	-	-	-	-
H5u	-	1(0.36%)	-	-	-	-	-
H6	-	1(0.36%)	-	2(0.48%)	-	-	1(0.45%)
H7c1	1(0.88%)	2(0.72%)	15(14.02%)	-	-	-	-
H8	-	-	5(4.67%)	5(1.2-)	-	-	1(0.45%)
H9	-	2(0.72%)	-	2(0.48%)	-	-	-
HV	1(0.88%)	6(2.17%)	7(6.54%)	7(1.68%)	6(3.08%)	17(7.26%)	10(4.46%)
HV0	-	1(0.36%)	-	8(1.92%)	1(0.51%)	1(0.43%)	-
HV1	-	1(0.36%)	-	3(0.72%)	4(2.05%)	-	-
HV21	1(0.88%)	1(0.36%)	1(0.93%)	-	-	-	-
I	1(0.88%)	3(1.09%)	-	7(1.68%)	5(2.56%)	2(0.85%)	1(0.45%)
I1	2(1.75%)	-	-	4(0.96%)	-	-	2(0.89%)
I5a	4(3.51%)	1(0.36%)	-	-	-	-	1(0.45%)
I5c1	-	3(1.09%)	-	-	-	-	-
J	-	-	-	-	-	27(11.54%)	-
J1	-	2(0.72%)	-	12(2.88%)	1(0.51%)	-	4(1.79%)
J1b	-	1(0.36%)	-	4(0.96%)	1(0.51%)	-	3(1.34%)
J1b1a	2(1.75%)	-	-	-	-	-	1(0.45%)
J1b3	-	1(0.36%)	-	-	1(0.51%)	-	-
J1b4a	1(0.88%)	-	1(0.93%)	-	1(0.51%)	-	2(0.89%)
J1b5	2(1.75%)	-	-	-	1(0.51%)	-	-
J1c	3(2.63%)	6(2.17%	-	19(4.56%)	-	-	1(0.45%)
J1c1	-	1(0.36%)	-	-	-	-	-
J1c2	-	2(0.72%)	-	4(0.96%)	2(1.03%)	-	-
J1d1	-	-	1(0.93%)	-	4(2.05%)	-	3(1.34%)
J2	-	1(0.36%)	-	3(0.72%)	-	-	-
J2a	-	2(0.72%)	-	-	1(0.51%)	-	-
J2a1a1	-	3(1.09%)	-	-	1(0.51%)	-	-
J2a2c1	-	1(0.36%)	-	-	-	-	-
J2b	-	4(1.45%)	-	1(0.24%)	1(0.51%)	-	1(0.45%)
K	-	1(0.36%)	-	8(1.92%)	2(1.03%)	24(10.26%)	2(0.89%)
K1a	9(7.89%)	33(11.96%)	1(0.93%)	14(3.36%)	13(6.67%)	-	11(4.91%)
K1a1	-	1(0.36%)	-	-	-	-	-
K1a1b1c	1(0.88%)	-	-	-	-	-	-
K1a4a1a2	1(0.88%)	-	-	-	-	-	-
K1a7	-	1(0.36%)	-	-	-	-	-
L0a	-	-	-	-	-	-	-
L1	-	2(0.72%)	-	-	1(0.51%)	-	-
L2	-	1(0.36%)	-	-	1(0.51%)	8(3.42%)	-
L2a1+143	1(0.88%)	-	-	-	-	-	-
L3	-	1(0.36%)	-	-	3(1.54%)	6(2.56%)	-
L4	-	-	-	-	-	-	2(0.89%)
L4b2	-	4(1.45%)	-	-	-	-	-
M	-	-	-	3(0.72%)	1(0.51%)	2(0.85%)	1(0.45%)
M1	1(0.88%)	2(0.72%)	16(14.95%)	1(0.24%)	1(0.51%)	-	-
M5a1b	-	1(0.36%)	-	-	-	-	-
M73a	-	-	1(0.93%)	-	-	-	-
N	-	1(0.36%)	-	4(0.96%)	3(1.54%)	11(4.7-)	2(0.89%)
N1a1a1a	-	1(0.36%)	-	-	-	-	-
N1a3a	1(0.88%)	1(0.36%)	-	-	1(0.51%)	-	1(0.45%)
N1b1	1(0.88%)	3(1.09%)	-	2(0.48%)	9(4.62%)	-	6(2.68%)
R	3(2.63%)	8(2.9-)	-	2(0.48%)	1(0.51%)	6(2.56%)	4(1.79%)
R0	12(10.53%)	18(6.52%)	32(29.91%)	-	21(10.77%)	6(2.56%)	15(6.7-)
R0a	-	-	-	8(1.92%)	6(3.08%)	-	3(1.34%)
R0a1a	1(0.88%)	1(0.36%)	3(2.8-)	1(0.24%)	1(0.51%)	-	2(0.89%)
R2	-	2(0.72%)	-	-	-	-	1(0.45%)
R2c	-	2(0.72%)	-	-	-	-	-
T	1(0.88%)	3(1.09%)	-	6(1.44%)	-	26(11.11%)	1(0.45%)
T1	-	1(0.36%)	-	4(0.96%)	-	-	-
T1a	-	2(0.72%)	-	5(1.2-)	13(6.67%)	-	7(3.13%)
T1a+152	-	2(0.72%)	-	1(0.24%)	-	-	-
T1b	1(0.88%)	-	-	4(0.96%)	-	-	-
T2	4(3.51%)	6(2.17%)	-	8(1.92%)	12(6.15%)	-	12(5.36%)
T2b	3(2.63%)	8(2.9-)	-	0.0048	1(0.51%)	-	2(0.89%)
T2b4h	-	1(0.36%)	-	-	-	-	-
T2c1f	-	1(0.36%)	1(0.93%)	-	-	-	-
T2d1a	1(0.88%)	-	-	-	-	-	-
T2f2	1(0.88%)	-	-	-	-	-	-
U	-	-	-	2(0.48%)	3(1.54%)	24(10.26%)	14(6.25%)
U1	1(0.88%)	1(0.36%)	-	2(0.48%)	-	-	-
U1a	2(1.75%)	-	-	5(1.2-)	4(2.05%)	-	-
U1a1a	1(0.88%)	-	-	-	1(0.51%)	-	1(0.45%)
U1a1d	2(1.75%)	-	-	-	-	-	-
U1b	1(0.88%)	1(0.36%)	-	-	1(0.51%)	-	2(0.89%)
U1b3	-	6(2.17%)	2(1.87%)	-	2(1.03%)	-	-
U2d	2(1.75%)	-	-	-	2(1.03%)	-	5(2.23%)
U3	-	7(2.54%)	9(8.41%)	15(3.6-)	7(3.59%)	-	16(7.14%)
U3b1a	5(4.39%)	-	-	-	-	-	-
U3b2a1a	2(1.75%)	-	-	-	-	-	-
U3b3	2(1.75%)	-	-	-	1(0.51%)	-	1(0.45%)
U3c	-	4(1.45%)	-	-	-	-	-
U4	-	2(0.72%)	-	19(4.56%)	1(0.51%)	-	-
U4c2a	-	1(0.36%)	-	-	-	-	-
U5	-	2(0.72%)	-	2(0.48%)	-	-	-
U5a1	-	2(0.72%)	-	15(3.6-)	0.0051	-	2(0.89%)
U5a2	-	2(0.72%)	-	-	-	-	1(0.45%)
U5b	-	1(0.36%)	-	5(1.2-)	-	-	1(0.45%)
U5b3	1(0.88%)	-	-	-	1(0.51%)	-	-
U6	-	2(0.72%)	-	3(0.72%)	-	-	-
U7	-	1(0.36%)	-	2(0.48%)	-	-	-
U7a2a	4(3.51%)	-	-	-	-	-	-
U8b1a	-	3(1.09%)	-	-	-	-	-
U8b1a1	-	1(0.36%)	3(2.8-)	-	-	-	-
U8b1a2b	-	-	3(2.8-)	-	-	-	-
U8b1b	-	1(0.36%)	-	-	-	-	-
V	-	-	-	5(1.2-)	-	3(1.28%)	-
V6	-	1(0.36%)	-	-	-	-	-
V7a	1(0.88%)	-	-	-	-	-	-
W	-	4(1.45%)	-	9(2.16%)	3(1.54%)	8(3.42%)	9(4.02%)
W+194	1(0.88%)	8(2.9-)	-	1(0.24%)	-	-	4(1.79%)
W6a1a	-	1(0.36%)	-	-	-	-	-
X1'2'3	-	5(1.81%)	1(0.93%)	-	-	-	-
X2+255	1(0.88%)	3(1.09%)	-	-	1(0.51%)	-	1(0.45%)
X	-	1(0.36%)	-	-	12(6.15%)	4(1.71%)	2(0.89%)
X2	-	3(1.09%)	-	12(2.88%)	-	-	-
X2e1	-	2(0.72%)	-	-	-	-	-
X2f	-	1(0.36%)	3(2.8-)	-	2(1.03%)	-	-
X2i1	-	1(0.36%)	-	-	-	-	-
Y	-	-	-	-	-	-	-
Z	-	-	-	-	-	-	-
Other	-	12(4.35%)	-	3(0.95%)	-	1(0.43%)	-
